# Supplementary material for: Determinants of instant messenger (IM) adoption and its effect on team performance: Mediating role of knowledge creation and quality communication
Source: PLoS One. 2023 Nov 8;18(11):e0289168. doi: 10.1371/journal.pone.0289168 (PMC10631702; doi:10.1371/journal.pone.0289168)
Supplement: S1 Data — (CSV) [file pone.0289168.s001.csv]

TP1	TP2	TP3	TP4	TP5	TP6	KC1	KC2	KC3	KC4	QC1	QC2	QC3	QC4	QC5	ADOP1	ADOP2	ADOP3	ADOP4	ADOP5	TV1	TV2	TV3	PL1	PL2	PL3	PL4	SS1	SS2	SS3	SS4	SS5	RS1	RS2	RS3	RP1	RP2	RP3
6	5	7	6	5	6	5	5	6	5	6	5	5	6	6	5	5	6	6	6	6	5	5	5	6	6	4	5	6	5	4	5	6	6	5	4	5	4
5	6	5	6	5	5	5	6	6	5	4	5	4	4	4	6	6	5	5	6	5	6	5	4	4	5	4	4	5	6	4	5	4	4	4	6	5	5
4	5	5	4	5	4	5	4	4	4	4	5	4	5	6	5	4	5	6	4	5	5	6	5	6	6	6	5	5	6	4	5	6	6	6	6	5	6
5	6	5	6	6	5	5	6	6	5	4	5	5	5	5	5	4	4	5	5	5	5	6	5	5	4	5	5	4	5	5	5	5	4	4	6	4	6
6	4	6	5	5	4	5	5	6	5	6	5	5	6	5	6	5	6	6	7	4	5	5	5	5	6	6	6	6	5	6	6	5	6	5	4	4	5
4	5	4	4	5	4	4	5	5	4	5	4	5	5	4	5	6	5	5	5	4	5	5	4	5	4	4	5	4	5	5	3	6	6	6	3	4	4
5	4	5	4	5	4	4	4	4	4	4	5	4	4	5	4	4	3	4	4	5	4	4	5	5	4	5	4	3	4	4	3	4	5	4	5	5	6
5	6	5	6	6	6	6	5	5	6	5	5	6	5	5	6	6	6	5	5	6	6	6	5	6	5	6	5	4	5	5	5	6	5	5	5	5	6
6	4	5	6	5	6	5	6	5	5	5	5	4	5	4	6	5	6	6	6	5	5	6	6	5	6	5	4	4	4	4	4	5	5	4	4	5	4
5	4	5	5	4	4	4	3	4	4	4	3	4	4	3	4	3	4	4	4	4	3	4	4	4	3	4	5	4	4	5	5	6	6	5	4	4	3
3	2	2	3	3	2	3	2	3	3	2	3	2	2	3	2	3	2	2	2	3	4	4	2	3	2	2	3	3	3	4	3	4	4	4	1	2	1
4	4	5	6	5	5	6	6	5	3	5	6	5	4	5	5	6	4	5	6	4	6	5	5	4	4	5	5	4	4	5	5	4	5	4	6	5	6
6	5	4	5	6	4	4	5	4	5	5	6	6	5	5	4	5	4	6	6	4	5	4	6	5	6	5	5	5	4	5	5	7	7	7	5	4	4
5	5	6	5	5	5	4	6	5	4	5	5	6	5	6	4	5	6	6	5	5	6	5	4	4	5	6	6	5	5	4	5	6	6	6	3	3	3
3	4	4	3	4	3	3	4	4	3	4	3	4	4	3	4	3	4	3	3	3	2	3	3	2	2	3	4	4	4	4	4	5	5	5	4	3	4
6	6	6	5	7	6	6	5	4	6	4	4	5	4	4	5	6	6	6	5	5	6	6	6	5	6	6	5	4	5	5	4	6	6	5	5	6	5
6	7	6	6	7	5	4	4	4	4	5	6	6	5	5	5	6	6	6	6	6	5	5	6	5	5	4	6	6	5	6	6	5	6	6	4	4	4
5	6	5	6	5	6	6	7	5	6	5	6	6	5	5	5	6	6	6	6	5	5	5	6	6	7	6	5	4	5	6	5	5	5	5	6	4	6
5	4	5	5	6	5	5	5	5	5	4	5	4	4	5	5	5	5	6	5	6	6	5	5	5	5	5	4	4	5	4	5	5	6	6	6	5	5
6	6	5	5	5	5	5	4	5	5	5	5	6	6	5	4	5	6	5	6	5	4	5	5	4	5	5	6	6	6	5	5	5	4	4	4	6	4
5	6	5	5	6	5	4	4	5	4	6	6	5	5	6	6	5	6	6	5	4	5	5	5	6	6	4	5	4	4	5	5	6	6	6	5	5	6
5	6	6	5	6	6	4	4	5	4	5	6	5	5	4	5	4	5	5	4	6	5	6	5	5	6	5	4	4	4	5	4	4	5	4	6	5	6
6	5	6	6	5	6	5	4	5	5	4	4	6	5	5	5	6	5	6	6	4	5	4	5	6	5	5	6	5	5	5	5	4	4	4	5	5	5
5	5	6	5	6	5	4	5	5	4	6	5	6	6	5	5	4	5	4	4	5	5	4	4	5	4	6	4	4	6	5	6	5	4	4	4	5	4
5	6	5	6	5	6	4	4	5	4	5	5	4	5	5	4	5	4	4	4	4	4	5	5	5	5	5	6	5	6	5	4	4	4	5	6	6	5
5	5	5	6	5	5	6	5	5	5	4	5	5	6	5	5	5	6	5	6	5	6	5	5	5	4	5	5	4	4	5	5	4	4	4	5	5	6
6	5	6	6	6	5	6	6	5	6	5	4	5	4	4	6	5	5	6	4	4	4	4	5	4	4	3	5	5	4	5	6	5	5	5	4	4	3
5	4	4	4	5	4	6	5	5	5	5	5	4	5	5	5	6	5	6	6	6	5	6	5	4	5	5	4	5	4	4	5	5	4	6	4	3	4
5	4	5	5	4	4	5	4	4	5	5	4	4	4	5	5	4	5	6	5	5	5	6	4	4	3	4	5	4	5	4	6	4	6	6	5	5	4
6	5	6	6	4	6	4	5	6	5	4	5	4	5	4	4	4	5	4	5	4	4	5	4	4	5	4	5	4	4	4	4	5	4	5	4	4	4
6	6	5	6	6	6	5	5	6	5	5	6	6	5	5	6	6	5	6	5	4	5	4	6	6	6	6	5	6	5	4	5	6	5	6	6	6	6
4	5	4	4	4	5	5	5	5	4	5	4	4	5	6	5	4	6	5	4	5	4	4	5	5	6	5	5	5	4	5	4	6	6	6	4	5	6
5	4	4	5	4	4	4	5	4	4	4	4	4	4	4	4	5	4	5	4	5	4	5	5	4	5	4	4	3	4	3	3	4	5	4	5	4	7
4	5	5	4	4	4	4	5	4	4	4	4	5	4	4	4	5	4	4	4	5	6	6	5	6	5	4	5	4	6	5	4	5	4	5	6	5	6
6	5	5	6	5	6	6	5	6	5	5	4	4	5	5	5	6	5	6	4	5	4	4	5	4	4	5	6	5	4	4	4	7	6	6	6	5	4
4	5	6	5	5	6	5	5	5	5	5	6	5	5	6	5	6	5	5	6	5	5	4	4	4	5	5	6	5	5	4	4	5	4	6	5	4	5
6	6	5	6	6	5	5	4	4	5	4	5	4	4	4	4	5	4	4	5	4	6	4	6	5	6	6	3	4	4	3	4	4	5	4	5	4	5
5	6	5	5	6	5	5	4	4	5	5	6	5	5	6	5	4	4	5	5	5	4	4	4	5	5	4	5	4	5	5	5	5	5	4	5	4	5
5	4	4	5	4	5	5	4	4	5	4	5	5	6	4	5	4	4	5	6	6	5	5	5	6	5	5	6	5	5	6	5	4	4	5	5	5	6
4	6	5	4	5	4	6	5	5	6	5	5	4	5	4	6	5	6	6	6	6	6	5	5	5	6	5	5	5	4	5	4	5	5	5	5	4	4
5	5	4	5	6	4	5	5	5	5	5	4	4	4	5	5	4	4	5	5	5	4	4	5	4	5	6	5	4	5	4	4	4	5	4	5	5	7
5	6	6	5	6	6	4	4	5	4	5	5	5	4	5	5	4	4	5	5	5	6	5	4	5	6	4	5	4	5	4	4	5	5	6	5	4	5
5	4	4	4	5	4	3	4	4	3	3	3	4	4	3	4	4	3	3	3	3	4	4	4	4	4	4	3	2	2	3	2	4	3	4	3	3	3
3	4	3	3	3	2	3	2	3	3	2	3	2	3	2	3	3	2	2	3	4	3	4	3	2	3	3	4	3	3	4	3	2	3	2	3	3	2
6	6	5	5	6	6	4	5	4	5	5	4	4	5	4	4	5	5	4	5	4	5	4	5	4	3	4	4	4	5	4	4	4	3	4	3	3	3
5	5	6	6	5	6	6	5	6	5	5	5	6	5	5	5	5	6	6	6	5	6	5	4	5	5	6	5	4	5	6	5	4	5	5	6	6	5
5	6	6	6	6	5	5	4	5	5	6	5	5	6	5	5	5	5	6	5	5	4	6	5	4	5	4	4	5	4	4	5	6	5	5	4	5	6
5	6	5	6	5	6	5	4	5	4	4	5	4	4	4	4	4	4	4	4	5	5	4	3	3	4	4	4	5	5	4	4	4	4	5	6	5	6
5	6	5	5	6	5	4	4	4	4	4	4	5	5	5	5	4	4	5	4	5	6	5	4	4	4	4	4	5	3	4	4	6	5	6	3	3	3
6	5	6	6	6	5	5	4	4	5	5	5	5	6	5	4	5	4	4	4	5	4	4	5	4	4	5	5	4	5	4	5	4	5	5	4	4	5
5	5	5	5	6	6	4	5	4	5	5	4	5	5	5	5	5	5	5	6	4	5	5	5	4	4	5	5	4	4	5	4	5	6	5	6	5	4
6	5	5	6	6	5	6	5	5	5	5	6	5	5	5	6	5	5	5	6	6	6	5	6	5	4	5	6	5	5	5	6	4	5	5	4	5	6
5	6	6	6	5	5	6	6	5	5	4	5	4	4	5	5	5	6	5	6	6	5	6	5	6	5	4	4	4	4	5	5	4	5	4	5	6	6
5	5	5	5	5	5	5	6	6	5	5	5	4	5	4	6	6	5	6	5	5	5	6	6	5	6	5	4	4	5	6	4	6	5	5	5	6	6
3	2	4	3	4	3	3	2	2	3	3	4	3	3	3	3	4	3	4	3	3	4	4	2	3	3	2	2	2	3	3	2	3	2	2	3	3	2
2	4	3	3	3	4	2	2	3	2	3	3	2	3	2	3	3	2	3	2	4	4	4	2	2	3	3	3	4	4	3	4	3	3	3	4	3	4
6	5	5	6	5	5	5	5	4	4	5	5	6	5	5	5	4	5	4	5	4	4	4	5	4	5	4	5	5	4	5	4	5	6	6	5	4	4
4	4	5	4	4	4	4	4	5	4	5	5	5	4	5	6	4	5	4	5	4	5	4	4	5	4	5	6	6	5	4	6	4	5	4	4	5	5
6	6	5	5	6	5	5	5	6	5	6	6	5	6	6	5	6	5	5	6	5	5	4	6	6	5	5	5	5	4	4	4	6	5	6	5	5	4
5	5	6	5	5	5	5	6	5	5	5	6	5	5	5	6	5	5	6	5	5	5	5	6	6	6	5	6	6	5	7	6	4	5	5	3	4	4
5	4	5	5	4	4	5	5	4	4	5	5	4	5	5	5	6	5	5	6	6	6	5	5	6	5	5	4	5	4	4	5	4	5	5	4	6	5
5	5	6	5	5	6	4	3	4	4	4	4	3	4	3	4	4	3	4	4	4	4	4	4	3	4	4	4	3	3	4	4	5	5	4	3	3	3
5	6	5	5	6	5	6	5	5	5	4	5	5	4	6	5	6	5	6	6	5	5	4	6	5	5	6	4	4	4	5	4	5	7	5	4	4	4
5	6	5	5	5	6	4	4	4	3	4	4	5	4	4	5	5	4	5	5	4	4	5	5	6	5	6	4	4	4	4	4	6	6	5	5	5	6
6	5	5	5	5	6	5	5	4	4	6	6	5	5	5	5	5	4	5	5	6	6	6	5	4	4	5	6	5	6	5	5	6	5	6	4	5	5
5	6	5	5	5	5	6	6	5	5	5	5	6	5	5	6	6	5	6	5	6	6	5	6	6	7	6	4	4	5	4	4	5	5	6	4	5	4
3	3	3	4	3	3	3	3	3	3	3	3	3	2	3	3	4	3	3	3	4	4	4	3	4	3	3	2	1	1	2	1	2	3	3	3	3	2
5	5	5	4	5	5	4	5	4	4	4	4	5	4	4	5	5	4	5	4	4	5	5	5	6	5	5	4	5	5	4	4	6	5	6	5	5	6
4	4	4	4	4	5	4	5	5	4	5	5	4	4	5	5	5	4	4	5	4	4	5	6	5	5	5	6	4	6	5	4	5	4	6	5	4	5
5	5	6	6	5	6	4	5	5	4	4	5	5	4	4	4	5	5	5	5	6	5	6	4	4	6	5	4	6	4	5	4	5	5	5	4	4	4
5	6	6	5	5	5	4	4	4	5	5	4	4	5	4	5	5	4	5	4	6	5	6	4	5	4	4	4	5	4	5	4	5	5	5	4	5	4
4	4	4	4	4	5	5	5	4	4	5	5	4	5	4	5	5	5	4	5	4	5	4	5	5	4	5	5	4	4	4	4	4	5	4	5	5	6
3	4	2	2	2	3	3	2	2	2	3	3	4	4	3	2	2	2	3	2	4	3	3	3	2	3	2	3	2	2	3	2	3	2	2	3	3	3
6	6	5	6	6	6	5	5	4	5	4	4	5	4	4	5	5	4	5	4	5	5	6	4	4	5	4	5	5	4	6	6	4	4	4	5	5	4
5	4	5	5	4	5	6	5	5	6	5	4	5	4	5	6	6	5	6	6	6	6	5	4	5	4	5	5	5	5	4	5	5	5	5	6	6	6
5	5	6	6	5	5	4	5	4	5	6	5	6	5	5	5	4	5	5	4	5	4	4	4	4	5	5	5	4	4	4	4	5	6	5	5	5	6
5	4	6	4	5	6	4	5	4	5	5	4	4	5	5	6	4	5	6	5	6	5	4	5	4	5	4	4	5	5	4	5	4	5	4	5	6	7
6	4	6	6	5	4	5	5	6	6	5	5	5	5	5	5	6	6	5	6	6	4	4	5	5	4	5	6	5	6	5	6	5	5	6	4	3	4
5	6	5	5	6	5	5	6	6	5	4	4	5	5	5	5	4	5	6	5	5	4	5	6	6	5	6	5	4	5	4	4	4	5	4	6	5	4
6	5	5	5	6	6	5	4	5	6	5	6	5	5	5	6	6	5	6	5	4	4	4	5	4	5	4	5	6	5	5	6	6	6	5	4	5	5
5	5	6	4	5	5	5	4	4	5	4	5	4	4	5	5	5	5	6	5	4	4	5	4	4	5	4	4	5	4	5	5	7	6	6	5	4	5
4	4	3	3	3	4	3	4	4	3	3	4	3	4	4	3	3	4	3	4	3	3	3	4	3	4	4	2	3	3	3	2	4	3	4	1	1	2
6	5	6	7	5	6	5	6	5	6	5	4	5	5	4	5	6	4	4	5	4	5	5	4	4	5	4	4	4	4	4	5	4	5	3	6	7	6
5	5	6	6	5	5	4	5	4	4	6	6	5	6	6	6	6	5	5	5	5	5	6	4	4	4	4	5	4	5	5	5	5	5	5	4	6	6
6	6	5	5	6	6	5	5	4	5	5	6	5	6	5	5	4	4	5	4	6	6	5	5	6	5	5	6	5	6	6	5	6	6	5	4	4	4
5	6	5	5	6	4	4	5	4	5	6	5	6	5	6	6	6	5	5	6	4	5	4	6	6	5	6	5	4	4	5	4	5	6	5	6	6	6
5	5	6	5	4	5	4	5	4	4	5	4	4	5	5	5	4	5	5	5	6	6	5	4	4	4	5	6	5	6	6	5	6	5	5	5	5	6
6	6	5	5	6	5	4	4	5	4	4	5	4	5	4	5	5	4	4	4	4	4	3	5	4	4	5	4	5	4	3	3	4	3	4	4	4	4
4	5	5	4	4	6	4	3	3	4	4	3	4	3	4	4	3	3	4	4	3	4	3	4	3	4	4	5	4	5	4	5	4	4	3	4	4	4
5	6	5	5	5	4	5	5	4	4	4	5	5	4	5	5	5	6	5	4	4	4	5	6	5	5	6	5	4	4	5	4	4	3	4	3	4	3
5	5	4	5	4	6	5	5	4	5	5	5	4	5	5	6	6	6	5	6	5	4	4	4	4	5	6	4	5	4	6	6	6	5	6	5	5	5
6	6	5	6	6	6	5	6	5	5	5	5	6	6	5	5	5	5	6	5	5	5	6	5	5	6	5	5	5	6	5	5	5	5	5	6	4	5
5	4	4	4	5	5	5	6	6	5	5	5	4	5	4	5	6	5	5	5	5	6	5	5	5	6	6	4	3	3	4	4	5	5	4	4	5	4
4	4	3	4	4	4	5	4	5	4	5	5	4	5	5	5	5	4	4	5	5	5	4	6	4	6	5	4	4	4	4	4	4	5	5	4	3	4
5	4	5	5	5	4	4	4	5	4	4	4	5	4	4	4	5	4	4	4	4	4	5	5	6	4	6	4	5	5	4	5	3	4	4	4	3	2
5	4	5	5	6	4	5	4	5	5	5	5	5	6	4	5	6	5	5	6	5	5	4	4	6	5	5	5	4	5	5	6	5	4	4	6	4	5
5	6	4	5	5	5	4	4	5	4	5	5	6	4	5	5	5	5	4	6	4	5	5	5	4	5	4	5	6	6	5	6	5	4	4	5	4	7
5	4	5	5	4	5	5	5	4	4	4	4	5	4	4	4	4	5	5	5	5	5	5	4	5	4	4	5	4	4	5	4	5	5	4	6	6	5
6	5	6	5	5	5	5	4	4	5	4	4	5	4	4	5	5	4	4	4	4	4	5	5	5	5	6	4	5	4	5	5	6	6	5	7	6	7
